# Supplementary material for: Those That Remain Caught in the “Organic Matter Trap”: Sorption/Desorption Study for Levelling the Fate of Selected Neonicotinoids
Source: Int J Mol Sci. 2024 May 23;25(11):5700. doi: 10.3390/ijms25115700 (PMC11172031; doi:10.3390/ijms25115700)
Supplement: Supplementary file 1 [file ijms-25-05700-s001.zip]

Archive with 1 entries (1 files):
- ijms-3024603-supplementary.pdf
